# Supplementary material for: Endothelial PDGF Signaling Dysregulation Impairs Testicular Interstitial Homeostasis in Diabetes
Source: Adv Sci (Weinh). 2026 Feb 5;13(21):e20114. doi: 10.1002/advs.202520114 (PMC13073339; doi:10.1002/advs.202520114)
Supplement: Supplementary file 8 — Supporting File 8: advs74233‐sup‐0008‐TableS1.xlsx. [file ADVS-13-e20114-s004.xlsx]

## Sheet: clinical information
	Age	Left testis volume (mL)	Right testis weight (mL)	BMI	FSH (U/L)	LH （IU/L）	T （nmol/L）	E2（pmol/L）			Age	Left testis weight (mL)	Right testis volume (mL)	BMI	FSH (U/L)	PRL (ng/mL)	LH （IU/L）	T （nmol/L）	E2（pmol/L）
Healthy	30	12	12	23.5	14.9299	100.968	8.94944	27.2446		Type 2 diabetes	33	15	15		3.02	8.52	1.7	4.4	97
	25	15	15	26.12	10.4711	117.042	10.2575	30.2091			41	12	12	27.68	2.48	1.5	2.15	5.17	62
	28	12	12	20.68	15.0392	101.328	14.0356	37.2471			40	12	12		6.5	8.17	6.27	5.36	118
	36	15	15	23.15	11.5151	134.026	13.888	39.9097			41	15	15		3.49	5.35	2.02	5.47	94
	43	15	15	22.05	15.1542	155.813	9.83183	28.8366			35	8	8	26.3	17.68		5.7	5.57
	30	15	15	17.96	14.9582	132.688	13.6239	44.4608			35	15	15		4.68	14.6	4.29	5.82	159
	27	15	15	21.88	9.17824	128.073	11.682	50.0879			32	12	12		4.32	7.52	2.53	5.96	98
	29	15	15	20.06	8.92194	86.7806	14.0418	40.6069			30	20	20		11	9.76	6.5	6.03
	38	15	15	21.46	14.1893	147.235	14.1692	38.411			50	25	25	29.75	3.24	9.17	3.61	6.21	120
	41	12	12	23.57	9.71534	152.262	11.7659	48.3641			38	8	8		5.21	17.2	3.14	6.23	112
	39	12	12	24.73	14.178	146.223	9.01624	35.3861			30	15	15		3.28	3.12	5.97	6.9	122
	31	12	12	26.42	12.48	126.032	8.89041	37.8181			32	12	12	27.97	3.76	11	2.28	7.18	175
	31	13	13	27.78	8.82394	98.3775	14.5933	29.6601			33	12	12		5.21	8.18	3.07	7.87
	41	15	15	24.31	11.6093	86.489	13.0429	40.2171			37	15	15		10.9	9.74	3.72	8.39
	31				15.3898	94.3117	11.971	30.0938			31	12	12	27.04	4.33	6.06	3.81	8.53	104
	34	15	15	22.22	12.9738	108.653	9.51026	38.1529			31	12	12		4.36	9.11	5.26	8.77	102
	29	15	15	22.05	12.8607	109.511	9.11877	32.5862			27	12	12		14.6	5.32	7.93	8.81
	25	15	15	21.6	8.46964	111.638	12.0797	46.0089			37	6	6	30.84	26.6		19.6	8.88
	31	15	15	21.47	8.46964	141.917	11.4304	43.2366			33	12	12		3.65	6.61	5.29	8.98	115
	28	15	15	20.52	8.77306	144.593	8.78477	41.6171			29	15	15		3.13	9.77	2.71	9.12	136
	47	12	12	20.9	10.586	133.031	9.87533	37.7302			40	15	15		6.74	10.3	7.81	9.6	114
	30				15.5217	135.072	12.3547	46.2725			35	15	15	28.29	6.52	5.98	3.88	10.2
	25				13.9801	83.4697	13.8771	34.4638			34	15	15	35.35	5.85	9.36	4.11	10.4	98
	27	15	15	21.63	14.9017	100.985	8.16338	44.7573			32	20	20		3.13	3.09	2.41	10.6	168
	39	15	15	22.72	8.34715	145.829	7.98472	45.2404			34	15	15	26.23	9.19	8.23	4.15	10.9	94
	31	15	15	25.7	10.9347	103.799	11.6774	44.4553			37	15	15	27.68	5.56	3.07	3.08	11.4	96
	26	15	15	22.64	15.386	104.588	13.9626	47.3375			37	25	25	26.87	6.7	3.39	5.14	11.9	107
	31	12	12	24.49	11.647	107.59	8.8205	26.9975			31	15	15	29.05	3.91	10	5.12	12.2	134
	37				15.0543	110.009	8.01424	27.7606			37	12	12	25.31	3.31	12.2	3.4	12.2
	27	15	15	22.41	10.1771	118.947	10.8602	42.7644			37	20	20	29.63	2.38	8.45	3.01	8.56
											32	12	12	26.37	5.91	7.57	4.03	10.2	134
											31	15	15	29.03	1.86	8.91	2.71	19.3	86

## Sheet: statistical
Age
healthy	30	25	28	36	43	30	27	29	38	41	39	31	31	41	31	34	29	25	31	28	47	30	25	27	39	31	26	31	37	27
DM	33	41	40	41	35	35	32	30	50	38	30	32	33	37	31	31	27	37	33	29	40	35	34	32	34	37	37	31	37	37	32	31
p > 0.05
BMI
healthy	23.5	26.12	20.68	23.15	22.05	17.96	21.88	20.06	21.46	23.57	24.73	26.42	27.78	24.31		22.22	22.05	21.6	21.47	20.52	20.9			21.63	22.72	25.7	22.64	24.49		22.41
DM		27.68			26.3				29.75			27.97			27.04			30.84				28.29	35.35		26.23	27.68	26.87	29.05	25.31	29.63	26.37	29.03
****P < 0.0001
